# Supplementary material for: The structure of people’s hair
Source: PeerJ. 2014 Oct 14;2:e619. doi: 10.7717/peerj.619 (PMC4201279; doi:10.7717/peerj.619)
Supplement: Supplemental Information 1 — Two-dimensional X-ray data of all 12 subjects investigated in this study. Data are provided as 2-dimensional matrices in Matlab format (‘subject1.mat’). The file ‘PeerJ_load_data.m’ is a Matlab macro to load and visualize the 2-dimensional data sets. [file peerj-02-619-s001.zip]

Archive with 14 entries (13 files):
- /
- subject9.mat
- PeerJ_load_data.m
- subject1.mat
- subject8.mat
- subject3.mat
- subject2.mat
- subject6.mat
- subject11.mat
- subject10.mat
- subject7.mat
- subject5.mat
- subject12.mat
- subject4.mat
