# Supplementary material for: The structure of people’s hair
Source: PeerJ. 2014 Oct 14;2:e619. doi: 10.7717/peerj.619 (PMC4201279; doi:10.7717/peerj.619)
Supplement: Supplemental Information 1 — Two-dimensional X-ray data of all 12 subjects investigated in this study. Data are provided as 2-dimensional matrices in Matlab format (‘subject1.mat’). The file ‘PeerJ_load_data.m’ is a Matlab macro to load and visualize the 2-dimensional data sets. [file peerj-02-619-s001.zip › PeerJ_load_data.m]

clear all;close all;

%change the number to exercute different data
load subject1.mat;

clf;
pcolor(mirrorYI,mirrorXI,areaZI');
ylabel('q_{z} (�^{-1})','interp','tex','fontsize',[22],'FontName','Arial');
zlabel('counts','interp','tex','fontsize',[20]);
xlabel('q_{||} (�^{-1})','interp','tex','fontsize',[22],'FontName','Arial');
axis square;
colormap(jet)

pos=get(gca,'Position');
set(gca,'Position',[pos(1)+0.05 pos(2)+0.06 pos(3) pos(4)]);
set(gca,'fontsize',[24]);
caxis([0 4]);
shading flat;
c=colorbar;

%if want to save as .eps file
saveas(gcf,'subject1.eps','epsc')
